# Supplementary material for: A modified Wald interval for the area under the ROC curve (AUC) in diagnostic case-control studies
Source: BMC Med Res Methodol. 2014 Feb 19;14:26. doi: 10.1186/1471-2288-14-26 (PMC3938139; doi:10.1186/1471-2288-14-26)
Supplement: Additional file 1 — SAS Simulation Program. SAS simulation program (written in SAS 9.2). [file 1471-2288-14-26-S1.sas]

/****************************************************/
/* Simulation study for the comparison of a modified*/
/* wald interval with some other intervals for the	*/
/* AUC in diagnostic studies						*/
/* First version: Kottas, December 2011             */
/* Extensions: Zapf, Antonia; Kuss, Oliver 2013
/* Final version: Zapf, January 2014  */
/* Output: work.daten_alpha, work.daten_length,		*/  
/* and work.daten_error
/****************************************************/ 

options nonotes;

proc iml;
start wilson(seed,nsim,alpha);

z = probit(1-alpha/2);/* quantile of the normal distribution for alpha two-sided = 5% */
seed2=16079;

* theoretical alpha, ranging from 0.6 to 0.9;
vauc={0.69,0.7,0.71,0.79,0.8,0.81,0.89,0.9,0.91};
nauc=nrow(vauc);

* prev = 0.5 -> case:control ratio = 1:1, prev = 0.4 -> cc ratio = 1:1.5, prev = 0.3 -> cc ratio = 1:2;
vprev={0.1,0.3,0.5};
nprev=nrow(vprev);

* total sample size n, ranging from 20 to 100;
vn={40,100,200};
nn=nrow(vn);

simerg=j(nn*nprev*nauc,14,0);

line=0;

mw_conf_length=j(nn*nprev*nauc,13,0);

error=j(nn*nprev*nauc,7,0);

do iauc=1 to nauc;
	auc0=vauc[iauc];

	do iprev=1 to nprev;
		prev=vprev[iprev];
    
		do in=1 to nn;
			line= line+1;
			
			n=vn[in]; 
			n1=round(n*prev,1);
			
			n0=n-n1;

			simerg[line,1]=	vauc[iauc];
			simerg[line,2]=vprev[iprev];
			simerg[line,3]=	vn[in];

			mw_conf_length[line,1]=vauc[iauc];
			mw_conf_length[line,2]=vprev[iprev];
			mw_conf_length[line,3]=vn[in];

			error[line,1]=vauc[iauc];
			error[line,2]=vprev[iprev];
			error[line,3]=vn[in];
			
			DO isim = 1 TO nsim; 

                x0=j(1,n0,0);
				x1=j(1,n1,0);
				
				* Normal distributed random samples;
				call rannor(seed,x0); 
				call rannor(seed2,x1);          
			    
				* Shift for the defined AUC_0;
				x0=x0#j(1,n0,1)+j(1,n0,0);
				x1=x1#j(1,n1,1)+j(1,n1,probit(auc0)*sqrt(2));
				x=x0`//x1`;
				y=j(1,n0,0)`//j(1,n1,1)`;
				xy=x||y;


				cols={wert,status};

				*----------------------------------------------------------------;
				* Confidence interval for the binormal AUC;
				*----------------------------------------------------------------;
				
				CREATE datx FROM xy[colname=cols];
				APPEND from xy;
				CLOSE datx;

				submit;
				ods exclude all;
				ods output AdditionalEstimates=out3;

				proc nlmixed data=datx;
				parameters m1=0 m0=0 s1=1 s0=1;
				if status=1 then m=m1;else if status=0 then m=m0;
				if status=1 then s=s1**2;else if status=0 then s=s0**2;
				a=(m1-m0)/s1;
				b=s0/s1;
				model wert ~ normal(m,s);
				estimate 'AUC' probnorm(a/sqrt(1+b**2));
				run;
				ods output close;
				ods select all;
				endsubmit;

				use out3;
				read all var {"Estimate" "Lower" "Upper"} into binormal;
				close out3;

				bnci_diff=binormal[,3]-binormal[,2];			
				mw_conf_length[line,12]=mw_conf_length[line,12]+bnci_diff;
				simerg[line,13]= simerg[line,13]+(auc0<binormal[,2]|auc0>binormal[,3]);
				
				*----------------------------------------------------------------;
				* Point estimator;
				*----------------------------------------------------------------;
				
				r0i = ranktie(x0)`;
				r1i = ranktie(x1)`;
				rx  = ranktie(x);
				r0 = rx[1:n0];
				r1 = rx[n0+1:n];

				*Estimator for the AUC;
				AUC = 1/n*(r1[:]-r0[:])+0.5;

				simerg[line,4]=simerg[line,4]+AUC;


				*----------------------------------------------------------------;
				* LT and M-W confidence interval;
				*----------------------------------------------------------------;
				
				z0 = r0-r0i;
				z1 = r1-r1i;

				z0m = z0[+]/n0;
				z1m = z1[+]/n1;

				z0c = z0-j(n0, 1, z0m);
				z1c = z1-j(n1, 1, z1m);

				vn0 = n/((n-n0)*(n-n0)*n0*(n0-1))*(z0c`*z0c);
				vn1 = n/((n-n1)*(n-n1)*n1*(n1-1))*(z1c`*z1c);

				v = vn0+vn1;

				

				*------------------- LT interval --------------------;

				if AUC>0 & AUC<1 THEN DO;
					*Transformation der AUC;
					AUC_logit = log(AUC /(1-AUC));
					AUC_logit_diff = 1/(AUC*(1-AUC));
					vn_logit = AUC_logit_diff*AUC_logit_diff*(v);
					*Berechnung der logit Konfidenzintervalle;
					upper_logit = AUC_logit + sqrt(1/n * vn_logit) * z;
					lower_logit = AUC_logit - sqrt(1/n * vn_logit) * z;
					upper_KI_logit = (exp(upper_logit))/(1+exp(upper_logit));
					lower_KI_logit = (exp(lower_logit))/(1+exp(lower_logit));				
					simerg[line,5]= simerg[line,5]+(auc0<lower_ki_logit|auc0>upper_KI_logit);
					g_ki_diff=upper_KI_logit-lower_ki_logit;				
					mw_conf_length[line,4]=mw_conf_length[line,4]+g_ki_diff;
				end;
				
				if auc=1 | auc=0 THEN error[line,4]=error[line,4]+1;


				*------------------- M-W interval --------------------;

					*Berechnung der logit Konfidenzintervalle;
					upper_sas = AUC + sqrt(v/n) * z;
					if upper_sas>1 then upper_sas=1;
					lower_sas = AUC - sqrt(v/n) * z;
					if lower_sas<0 then lower_sas=0;
					simerg[line,6]= simerg[line,6]+(auc0<lower_sas|auc0>upper_sas);
					g_ki_diff=upper_sas-lower_sas;				
					mw_conf_length[line,5]=mw_conf_length[line,5]+g_ki_diff;
				
			
				*----------------------------------------------------------------;
				* Modified Wald Intervall;
				*----------------------------------------------------------------;
				var_wa=(auc*(1-auc))/(0.75*n-1);
				waciu=auc+z*sqrt(var_wa);
				if waciu>1 then waciu=1;
				wacil=auc-z*sqrt(var_wa);
				if wacil<0 then wacil=0;

				waci_diff=waciu-wacil;				
				mw_conf_length[line,6]=mw_conf_length[line,6]+waci_diff;
				simerg[line,7]= simerg[line,7]+(auc0<wacil|auc0>waciu);

				*----------------------------------------------------------------;
				* Modified Wald Intervall continuity corrected;
				*----------------------------------------------------------------;
				var_wacc=(auc*(1-auc))/(0.75*n-1);
				waccciu=auc+(z*sqrt(var_wacc)+1/(2*n));
				if waccciu>1 then waccciu=1;
				wacccil=auc-(z*sqrt(var_wacc)+1/(2*n));
				if wacccil<0 then wacccil=0;

				waccci_diff=waccciu-wacccil;				
				mw_conf_length[line,7]=mw_conf_length[line,7]+waccci_diff;
				simerg[line,8]= simerg[line,8]+(auc0<wacccil|auc0>waccciu);
	

				*----------------------------------------------------------------;
				* Agresti-Coull Intervall;
				*----------------------------------------------------------------;
				auc_a=((auc*n)+2)/(n+4);
				var_a=(auc_a*(1-auc_a))/(n+4);
				aciu=auc_a+z*sqrt(var_a);
				if aciu>1 then aciu=1;
				acil=auc_a-z*sqrt(var_a);
				if acil<0 then acil=0;

				aci_diff=aciu-acil;				
				mw_conf_length[line,8]=mw_conf_length[line,8]+aci_diff;
				simerg[line,9]= simerg[line,9]+(auc0<acil|auc0>aciu);
	
	
				*----------------------------------------------------------------;
				* Wilson interval;
				*----------------------------------------------------------------;
				t=(z##2)/n;
				
				wcil=((auc+t/2)/(1+t))-(sqrt(auc*(1-auc)*t+t##2/4))/(1+t);
				wciu=((auc+t/2)/(1+t))+(sqrt(auc*(1-auc)*t+t##2/4))/(1+t);
				wci_diff=wciu-wcil;				

				mw_conf_length[line,9]=mw_conf_length[line,9]+wci_diff;
				simerg[line,10]= simerg[line,10]+(auc0<wcil|auc0>wciu);


				*----------------------------------------------------------------;
				* Wilson interval continuity corrected;
				*----------------------------------------------------------------;
				wcccil=(2*n*auc+z##2-1-z*sqrt(z##2-2-1/n+4*auc*(n*(1-auc)+1)))/(2*(n+z##2));
				if wcccil<0 then wcccil=0;
				wccciu=(2*n*auc+z##2+1+z*sqrt(z##2+2-1/n+4*auc*(n*(1-auc)-1)))/(2*(n+z##2)); 
				if wccciu>1 then wccci=1;

				wccci_diff=wccciu-wcccil;				
				mw_conf_length[line,10]=mw_conf_length[line,10]+wccci_diff;
				simerg[line,11]= simerg[line,11]+(auc0<wcccil|auc0>wccciu);


				*----------------------------------------------------------------;
				* Clopper-Pearson intervall;
				*----------------------------------------------------------------;
				
				k=round(auc*n);
				
				if k>0 & k<n then do;	
				cpcil=(k*finv(alpha/2,2*k,2*(n-k+1)))/(n-k+1+k*finv(alpha/2,2*k,2*(n-k+1)));
				cpciu=((k+1)*Finv(1-alpha/2,2*(k+1),2*(n-k)))/(n-k+(k+1)*Finv(1-alpha/2,2*(k+1),2*(n-k)));

				cpci_diff=cpciu-cpcil;				
				mw_conf_length[line,11]=mw_conf_length[line,11]+cpci_diff;

				simerg[line,12]= simerg[line,12]+(auc0<cpcil|auc0>cpciu);
				end;

				if k=n | k=0 then error[line,6]= error[line,6]+1;

				*----------------------------------------------------------------;
				* Bamber intervall;
				*----------------------------------------------------------------;
				
				r0t=r0; 
				r0t[RANK(r0),]=r0; 
				r1t=r1; 
				r1t[RANK(r1),]=r1; 

				bn0i=0;
				bn1i=0;
				px=0;
				do n0i=1 to n0;
					ux=0;
					vx=0;
					do n1i=1 to n1;
						if r1t[n1i,]<r0t[n0i,] then ux=ux+1;
						if r1t[n1i,]>r0t[n0i,] then vx=vx+1;
						if r1t[n1i,]=r0t[n0i,] then px=px+1;
					end;
					bn0i=bn0i+(ux*(ux-1)+vx*(vx-1)-2*ux*vx);
				end;
				do n1i=1 to n1;
					ux=0;
					vx=0;
					do n0i=1 to n0;
						if r0t[n0i,]<r1t[n1i,] then ux=ux+1;
						if r0t[n0i,]>r1t[n1i,] then vx=vx+1;
					end;
					bn1i=bn1i+(ux*(ux-1)+vx*(vx-1)-2*ux*vx);
				end;
				px=px/(n0*n1);
				bn0i=bn0i/(n1*(n1-1)*n0);
				bn1i=bn1i/(n0*(n0-1)*n1);

				sa_sq=(1/(4*(n0-1)*(n1-1)))*((1-px)+(n0-1)*bn0i+(n1-1)*bn1i-4*(n0+n1-1)*((auc-0.5)**2));

				if sa_sq<0 then error[line,7]= error[line,7]+1;
				
				if sa_sq>=0 then do;
				ba_l=auc-z*sqrt(sa_sq);
				ba_u=auc+z*sqrt(sa_sq);

				if ba_u>1 then ba_u=1;
				if ba_l<0 then ba_l=0;
				
				baci_diff=ba_u-ba_l;		
				mw_conf_length[line,13]=mw_conf_length[line,13]+baci_diff;
				simerg[line,14]= simerg[line,14]+(auc0<ba_l|auc0>ba_u);
			
				end;

/************************************************************************************************/
/************************************************************************************************/

			END;
		END; 
	END; 
END;

simerg[,4]=simerg[,4]/nsim;
simerg[,5]=simerg[,5]/(nsim-error[,4]);
simerg[,6]=simerg[,6]/(nsim-error[,5]);
simerg[,13]=simerg[,13]/nsim;
simerg[,14]=simerg[,14]/(nsim-error[,7]);
simerg[,7:11]=simerg[,7:11]/nsim;
simerg[,12]=simerg[,12]/(nsim-error[,6]);

mw_conf_length[,4]=mw_conf_length[,4]/(nsim-error[,4]);
mw_conf_length[,5]=mw_conf_length[,5]/(nsim-error[,5]);
mw_conf_length[,6:10]=mw_conf_length[,6:10]/nsim;
mw_conf_length[,11]=mw_conf_length[,11]/(nsim-error[,6]);
mw_conf_length[,12]=mw_conf_length[,12]/nsim;
mw_conf_length[,13]=mw_conf_length[,13]/(nsim-error[,7]);

col1={"AUC","prevalence" ,"n", "Estimator AUC", "LT","MW","Wald","Wald cc","AC","Wilson","Wilson_cc","CP","binormal","Bamber"};
col2={"AUC","prevalence" ,"n", "LT","MW","Wald","Wald cc","AC","Wilson","Wilson_cc","CP","binormal","Bamber"};
col3={"AUC","prevalence" ,"n", "LT","MW","CP"};

Simulationsergebnisse=simerg;
print Simulationsergebnisse[colname=col1];
print mw_conf_length[colname=col2];
print error[colname=col3];


create daten_alpha from Simulationsergebnisse[colname=col1];
append from Simulationsergebnisse;
close daten_alpha;

create daten_length from mw_conf_length[colname=col2];
append from mw_conf_length;
close daten_length;

create daten_error from error[colname=col3];
append from error;
close daten_error;

finish;

run wilson(16807,10000,0.05);


quit;
