# Supplementary material for: A modified Wald interval for the area under the ROC curve (AUC) in diagnostic case-control studies
Source: BMC Med Res Methodol. 2014 Feb 19;14:26. doi: 10.1186/1471-2288-14-26 (PMC3938139; doi:10.1186/1471-2288-14-26)
Supplement: Additional file 6 — Pancrea. Data set used as example. [file 1471-2288-14-26-S6.xls]

## Sheet: Pancrea
y1	y2	d
28	13.3	0
15.5	11.1	0
8.2	16.7	0
3.4	12.6	0
17.3	7.4	0
15.2	5.5	0
32.9	32.1	0
11.1	27.2	0
87.5	6.6	0
16.2	9.8	0
107.9	10.5	0
5.7	7.8	0
25.6	9.1	0
31.2	12.3	0
21.6	12	0
55.6	42.1	0
8.8	5.9	0
6.5	9.2	0
22.1	7.3	0
14.4	6.8	0
44.2	10.7	0
3.7	15.7	0
7.8	8	0
8.9	6.8	0
18	47.35	0
6.5	17.9	0
4.9	96.2	0
10.4	108.9	0
5	16.6	0
5.3	9.5	0
6.5	179	0
6.9	12.1	0
8.2	35.6	0
21.8	15	0
6.6	12.6	0
7.6	5.9	0
15.4	10.1	0
59.2	8.5	0
5.1	11.4	0
10	54.65	0
5.3	9.7	0
32.6	11.2	0
4.6	35.7	0
6.9	22.5	0
4	21.2	0
3.65	5.6	0
7.8	9.4	0
32.5	12	0
11.5	9.8	0
4	17.2	0
10.2	10.6	0
2.4	79.1	1
719	31.4	1
2106.67	15	1
24000	77.8	1
1715	25.7	1
3.6	11.7	1
521.5	8.25	1
1600	14.95	1
454	8.7	1
109.7	14.1	1
23.7	123.9	1
464	12.1	1
9810	99.1	1
255	18.6	1
58.7	10.5	1
225	6.6	1
90.1	74	1
50	43.9	1
5.6	45.7	1
4070	13	1
592	7.3	1
28.6	8.6	1
6160	17.2	1
1090	15.4	1
10.4	14.3	1
27.3	93.1	1
162	66.3	1
3560	26.7	1
14.7	32.4	1
83.3	9.9	1
336	30.3	1
55.7	11.2	1
1520	202	1
3.9	35.7	1
5.8	9.2	1
8.45	103.6	1
361	21.4	1
369	8.1	1
8230	29.9	1
39.3	17.5	1
43.5	30.8	1
361	57.3	1
12.8	6.5	1
18	33.8	1
9590	53.6	1
555	17.2	1
60.2	94.2	1
21.8	33.5	1
900	3.7	1
6.6	11.7	1
239	19.9	1
3100	38.7	1
3275	27.3	1
682	20.1	1
85.4	86.1	1
10290	844	1
770	36.9	1
247.6	6.9	1
12320	27.7	1
113.1	9.9	1
1079	38.6	1
45.6	142.6	1
1630	12.5	1
79.4	11.6	1
508	21.2	1
3190	13.2	1
542	19.2	1
1021	1024	1
235	14.1	1
251	34.8	1
3160	35.3	1
479	35	1
222	15.5	1
15.7	12.1	1
2540	31.6	1
11630	184.8	1
1810	24.8	1
6.9	10.4	1
4.1	34.5	1
15.6	19.4	1
9820	22.2	1
1490	53.9	1
15.7	15.4	1
45.8	17.3	1
7.8	36.8	1
12.8	49.8	1
100.533	26.5667	1
227	9.7	1
70.9	19.2	1
2500	14.2	1
