# Supplementary material for: A modified Wald interval for the area under the ROC curve (AUC) in diagnostic case-control studies
Source: BMC Med Res Methodol. 2014 Feb 19;14:26. doi: 10.1186/1471-2288-14-26 (PMC3938139; doi:10.1186/1471-2288-14-26)
Supplement: Additional file 7 — Pancrea SAS code. SAS program for analysis of the Pancrea data set. [file 1471-2288-14-26-S7.sas]

PRoc import datafile="\pancrea.xls" out=daten dbms=xls
run
proc nlmixed data=daten
parameters m1=0 m0=0 s1=1 s0=1
if d=1 then m=m1	else if d=0 then m=m0
if d=1 then s=s1**2	else if d=0 then s=s0**2
a=(m1-m0)/s1
b=s0/s1
model y1 ~ normal(m,s)
estimate 'AUC' probnorm(a/sqrt(1+b**2))
run
proc iml
USE daten
READ all var _num_ INTO p
CLOSE daten
p=p[1:141,]
n=nrow(p)
n1=sum(p[,3])
n0=n-n1
print n n1 n0
alpha=0.05
z = probit(1-alpha/2)	/* quantile of the normal distribution for alpha=5% */
x=p[,1]
x0=p[1:n0,1]
x1=p[(n0+1):n,1]
*----------------------------------------------------------------
* Point estimator
*----------------------------------------------------------------
r0i = ranktie(x0)
r1i = ranktie(x1)
rx = ranktie(x)
r0 = rx[1:n0]
r1 = rx[n0+1:n]
*Estimator for the AUC
AUC = 1/n*(r1[:]-r0[:])+0.5
print auc
*----------------------------------------------------------------
* LT and M-W confidence interval
*----------------------------------------------------------------
z0 = r0-r0i
z1 = r1-r1i
z0m = z0[+]/n0
z1m = z1[+]/n1
z0c = z0-j(n0, 1, z0m)
z1c = z1-j(n1, 1, z1m)
vn0 = n/((n-n0)*(n-n0)*n0*(n0-1))*(z0c`*z0c)
vn1 = n/((n-n1)*(n-n1)*n1*(n1-1))*(z1c`*z1c)
v = vn0+vn1
*------------------- LT interval --------------------
*Transformation der AUC
AUC_logit = log(AUC /(1-AUC))
AUC_logit_diff = 1/(AUC*(1-AUC))
vn_logit = AUC_logit_diff*AUC_logit_diff*(v)
*Berechnung der logit Konfidenzintervalle
upper_logit = AUC_logit + sqrt(1/n * vn_logit) * z
lower_logit = AUC_logit - sqrt(1/n * vn_logit) * z
upper_LT = (exp(upper_logit))/(1+exp(upper_logit))
lower_LT = (exp(lower_logit))/(1+exp(lower_logit))
LT_diff=upper_LT-lower_LT
print lower_LT upper_LT LT_diff
*------------------- M-W interval --------------------
*Berechnung der logit Konfidenzintervalle
upper_MW = AUC + sqrt(v/n) * z
lower_MW = AUC - sqrt(v/n) * z
MW_diff=upper_MW-lower_MW
print lower_MW upper_MW MW_diff
*----------------------------------------------------------------
* Confidence interval with the exact variance from Bamber
*----------------------------------------------------------------
r0t=r0
r0t[RANK(r0),]=r0
r1t=r1
r1t[RANK(r1),]=r1
bn0i=0
bn1i=0
px=0
do n0i=1 to n0
ux=0
vx=0
do n1i=1 to n1
if r1t[n1i,]<r0t[n0i,] then ux=ux+1
if r1t[n1i,]>r0t[n0i,] then vx=vx+1
if r1t[n1i,]=r0t[n0i,] then px=px+1
end
bn0i=bn0i+(ux*(ux-1)+vx*(vx-1)-2*ux*vx)
end
do n1i=1 to n1
ux=0
vx=0
do n0i=1 to n0
if r0t[n0i,]<r1t[n1i,] then ux=ux+1
if r0t[n0i,]>r1t[n1i,] then vx=vx+1
end
bn1i=bn1i+(ux*(ux-1)+vx*(vx-1)-2*ux*vx)
end
px=px/(n0*n1)
bn0i=bn0i/(n1*(n1-1)*n0)
bn1i=bn1i/(n0*(n0-1)*n1)
sa_sq=(1/(4*(n0-1)*(n1-1)))*((1-px)+(n0-1)*bn0i+(n1-1)*bn1i-4*(n0+n1-1)*((auc-0.5)**2))
lower_Bamber=auc-z*sqrt(sa_sq)
upper_Bamber=auc+z*sqrt(sa_sq)
if upper_Bamber>1 then upper_Bamber=1
if lower_Bamber<0 then lower_Bamber=0
Bamber_diff=upper_Bamber-lower_Bamber
print lower_Bamber upper_Bamber Bamber_diff
*----------------------------------------------------------------
* Wilson
*----------------------------------------------------------------
t=(z##2)/n
lower_Wilson=((auc+t/2)/(1+t))-(sqrt(auc*(1-auc)*t+t##2/4))/(1+t)
upper_Wilson=((auc+t/2)/(1+t))+(sqrt(auc*(1-auc)*t+t##2/4))/(1+t)
Wilson_diff=upper_Wilson-lower_Wilson
print lower_Wilson upper_Wilson Wilson_diff
*----------------------------------------------------------------
* Wilson continuity corrected
*----------------------------------------------------------------
lower_Wilson_cc=(2*n*auc+z##2-1-z*sqrt(z##2-2-1/n+4*auc*(n*(1-auc)+1)))/(2*(n+z##2))
if lower_Wilson_cc<0 then lower_Wilson_cc=0
upper_Wilson_cc=(2*n*auc+z##2+1+z*sqrt(z##2+2-1/n+4*auc*(n*(1-auc)-1)))/(2*(n+z##2))
if upper_Wilson_cc>1 then upper_Wilson_cc=1
Wilson_cc_diff=upper_Wilson_cc-lower_Wilson_cc
print lower_Wilson_cc upper_Wilson_cc Wilson_cc_diff
*----------------------------------------------------------------
* Agresti Intervall
*----------------------------------------------------------------
auc_a=((auc*n)+2)/(n+4)
var_a=(auc_a*(1-auc_a))/(n+4)
upper_AC=auc_a+z*sqrt(var_a)
if upper_AC>1 then upper_AC=1
lower_AC=auc_a-z*sqrt(var_a)
if lower_AC<0 then lower_AC=0
AC_diff=upper_AC-lower_AC
print lower_AC upper_AC AC_diff
*----------------------------------------------------------------
* CLopper-Pearson Intervall
*----------------------------------------------------------------
k=round(auc*n)
lower_CP=(k*finv(alpha/2,2*k,2*(n-k+1)))/(n-k+1+k*finv(alpha/2,2*k,2*(n-k+1)))
upper_CP=((k+1)*Finv(1-alpha/2,2*(k+1),2*(n-k)))/(n-k+(k+1)*Finv(1-alpha/2,2*(k+1),2*(n-k)))
CP_diff=upper_CP-lower_CP
print lower_CP upper_CP CP_diff
*----------------------------------------------------------------
* Modified Wald Intervall
*----------------------------------------------------------------
var_wa=(auc*(1-auc))/(0.75*n-1)
upper_Wald=auc+z*sqrt(var_wa)
if upper_Wald>1 then upper_Wald=1
lower_Wald=auc-z*sqrt(var_wa)
if lower_Wald<0 then lower_Wald=0
Wald_diff=upper_Wald-lower_Wald
print lower_Wald upper_Wald Wald_diff
*----------------------------------------------------------------
* Modified Wald Intervall continuity corrected
*----------------------------------------------------------------
var_wacc=(auc*(1-auc))/(0.75*n-1)
upper_Wald_cc=auc+(z*sqrt(var_wacc)+1/(2*n))
if upper_Wald_cc>1 then upper_Wald_cc=1
lower_Wald_cc=auc-(z*sqrt(var_wacc)+1/(2*n))
if lower_Wald_cc<0 then lower_Wald_cc=0
Wald_cc_diff=upper_Wald_cc-lower_Wald_cc
print lower_Wald_cc upper_Wald_cc Wald_cc_diff
/************************************************************************************************/
/************************************************************************************************/
quit
